# Supplementary material for: Allelic sequence variation in the Sub1A, Sub1B and Sub1C genes among diverse rice cultivars and its association with submergence tolerance
Source: Sci Rep. 2020 May 25;10:8621. doi: 10.1038/s41598-020-65588-8 (PMC7248102; doi:10.1038/s41598-020-65588-8)
Supplement: Supplementary file 2 — Supplementary Dataset 1. [file 41598_2020_65588_MOESM2_ESM.xlsx]

## Sheet: Sheet7
Allelic sequence variation in the Sub1A, Sub1B and Sub1C genes among diverse rice cultivars and its association with submergence tolerance Anuradha Singh1,2,3, Yashi Singh1, Ajay K Mahato1, Pawan K. Jayaswal1, Sangeeta Singh1, Renu Singh1, Neera Yadav1, A. K. Singh4, P. K. Singh5, Rakesh Singh6, Rajesh Kumar7, Endang M. Septiningsih2,8, H. S. Balyan3, Nagendra K. Singh1 and Vandna Rai1* 1 ICAR-Na…
Supplementary Table S8. Nucleotide base and position of 34 high qualty SNPs and four InDels in the Sub1C gene of 174 rice cultivar. The sequence need to be reverse complemented to get the coding strand of the DNA.
			Exon																															Promoter Region
	No. of variants	Haplotype	15152**C	15180**C	15189*DEL*CCGCCGA	15198**G	15199**C	15201**T	15204**T	15207**T	15210**T	15292**G	15328**G	15378**G	15461**C	15474**G	15541**C	15579**T	15585**T	15594**G	15601**A	15610**G	15613**G	15616**C	15624**C	15627**C	15645**C	15692**G	15695**A	15748**G	15750*DEL*AGGAGGAGGAGGG	15751**G	15762**G	15787**C	15792**T	15795**T	15800**C	15807*INS*C	15821*DEL*TTGT	15824**T
VARIETY			C	C	CCGCCGA	G	C	T	T	T	T	G	G	G	C	G	C	T	T	G	A	G	G	C	C	C	C	G	A	G	AGGAGGAGGAGGG	G	G	C	T	T	C	C	TTGT	T
NALDAK	0	H1	C	C	CCGCCGA	G	C	T	T	T	T	G	G	G	C	G	C	T	T	G	A	G	G	C	C	C	C	G	A	G	AGGAGGAGGAGGG	G	G	C	T	T	C	C	TTGT	T
BARACHIRAMARA	0		C	C	CCGCCGA	G	C	T	T	T	T	G	G	G	C	G	C	T	T	G	A	G	G	C	C	C	C	G	A	G	AGGAGGAGGAGGG	G	G	C	T	T	C	C	TTGT	T
DULAR	0		C	C	CCGCCGA	G	C	T	T	T	T	G	G	G	C	G	C	T	T	G	A	G	G	C	C	C	C	G	A	G	AGGAGGAGGAGGG	G	G	C	T	T	C	C	TTGT	T
FR 13 A	0		C	C	CCGCCGA	G	C	T	T	T	T	G	G	G	C	G	C	T	T	G	A	G	G	C	C	C	C	G	A	G	AGGAGGAGGAGGG	G	G	C	T	T	C	C	TTGT	T
GODA HEENATI	0		C	C	CCGCCGA	G	C	T	T	T	T	G	G	G	C	G	C	T	T	G	A	G	G	C	C	C	C	G	A	G	AGGAGGAGGAGGG	G	G	C	T	T	C	C	TTGT	T
KALONCHI	0		C	C	CCGCCGA	G	C	T	T	T	T	G	G	G	C	G	C	T	T	G	A	G	G	C	C	C	C	G	A	G	AGGAGGAGGAGGG	G	G	C	T	T	C	C	TTGT	T
HEEN SULAI	0		C	C	CCGCCGA	G	C	T	T	T	T	G	G	G	C	G	C	T	T	G	A	G	G	C	C	C	C	G	A	G	AGGAGGAGGAGGG	G	G	C	T	T	C	C	TTGT	T
AUSBORO	0		C	C	CCGCCGA	G	C	T	T	T	T	G	G	G	C	G	C	T	T	G	A	G	G	C	C	C	C	G	A	G	AGGAGGAGGAGGG	G	G	C	T	T	C	C	TTGT	T
KHAIYAN	0		C	C	CCGCCGA	G	C	T	T	T	T	G	G	G	C	G	C	T	T	G	A	G	G	C	C	C	C	G	A	G	AGGAGGAGGAGGG	G	G	C	T	T	C	C	TTGT	T
NCS 348	0		C	C	CCGCCGA	G	C	T	T	T	T	G	G	G	C	G	C	T	T	G	A	G	G	C	C	C	C	G	A	G	AGGAGGAGGAGGG	G	G	C	T	T	C	C	TTGT	T
KASALATH	0		C	C	CCGCCGA	G	C	T	T	T	T	G	G	G	C	G	C	T	T	G	A	G	G	C	C	C	C	G	A	G	AGGAGGAGGAGGG	G	G	C	T	T	C	C	TTGT	T
ASHRA LAKI	0		C	C	CCGCCGA	G	C	T	T	T	T	G	G	G	C	G	C	T	T	G	A	G	G	C	C	C	C	G	A	G	AGGAGGAGGAGGG	G	G	C	T	T	C	C	TTGT	T
ASAMIA	0		C	C	CCGCCGA	G	C	T	T	T	T	G	G	G	C	G	C	T	T	G	A	G	G	C	C	C	C	G	A	G	AGGAGGAGGAGGG	G	G	C	T	T	C	C	TTGT	T
CHUDI	0		C	C	CCGCCGA	G	C	T	T	T	T	G	G	G	C	G	C	T	T	G	A	G	G	C	C	C	C	G	A	G	AGGAGGAGGAGGG	G	G	C	T	T	C	C	TTGT	T
PANKEI	0		C	C	CCGCCGA	G	C	T	T	T	T	G	G	G	C	G	C	T	T	G	A	G	G	C	C	C	C	G	A	G	AGGAGGAGGAGGG	G	G	C	T	T	C	C	TTGT	T
SAMBHA SUB1	0		C	C	CCGCCGA	G	C	T	T	T	T	G	G	G	C	G	C	T	T	G	A	G	G	C	C	C	C	G	A	G	AGGAGGAGGAGGG	G	G	C	T	T	C	C	TTGT	T
CHAKIA 59	0		C	C	CCGCCGA	G	C	T	T	T	T	G	G	G	C	G	C	T	T	G	A	G	G	C	C	C	C	G	A	G	AGGAGGAGGAGGG	G	G	C	T	T	C	C	TTGT	T
ZOBGUI	0		C	C	CCGCCGA	G	C	T	T	T	T	G	G	G	C	G	C	T	T	G	A	G	G	C	C	C	C	G	A	G	AGGAGGAGGAGGG	G	G	C	T	T	C	C	TTGT	T
BR11	0		C	C	CCGCCGA	G	C	T	T	T	T	G	G	G	C	G	C	T	T	G	A	G	G	C	C	C	C	G	A	G	AGGAGGAGGAGGG	G	G	C	T	T	C	C	TTGT	T
VAN	0		C	C	CCGCCGA	G	C	T	T	T	T	G	G	G	C	G	C	T	T	G	A	G	G	C	C	C	C	G	A	G	AGGAGGAGGAGGG	G	G	C	T	T	C	C	TTGT	T
MOUSSAYA	0		C	C	CCGCCGA	G	C	T	T	T	T	G	G	G	C	G	C	T	T	G	A	G	G	C	C	C	C	G	A	G	AGGAGGAGGAGGG	G	G	C	T	T	C	C	TTGT	T
USA BATAPOLA AL	0		C	C	CCGCCGA	G	C	T	T	T	T	G	G	G	C	G	C	T	T	G	A	G	G	C	C	C	C	G	A	G	AGGAGGAGGAGGG	G	G	C	T	T	C	C	TTGT	T
MAHA DIKWEE	13	H2	A	C	CCGCCGA	T	G	T	T	G	G	G	G	G	C	G	C	C	C	A	G	A	C	A	C	C	C	A	A	G	AGGAGGAGGAGGG	G	G	C	T	T	C	C	TTGT	T
NAALUMOLO KARUPPAN	21	H3	C	C	C	T	G	T	G	T	G	G	G	G	C	G	C	C	A	A	A	C	A	G	G	C	A	G	C	A	AGGAGGAGGAGGG	G	G	C	G	G	C	C	TTGT	T
CHANGMAKA	22	H4	A	C	C	T	G	T	T	G	G	G	G	G	C	G	C	C	C	A	G	A	C	A	C	C	C	A	G	C	AGGAGGAGGAGGG	C	A	G	C	G	G	C	TTGT	T
JC1	22	H5	C	C	C	T	C	T	T	T	G	G	G	G	T	G	C	C	C	A	A	A	C	A	G	C	G	A	G	C	AGGAGGAGGAGGG	G	A	G	C	G	G	CGATTCGATTGGTGGGTT	TT,TTGG	T
M202	22	H6	C	C	C	T	G	T	T	T	G	G	G	G	T	G	C	C	C	A	A	A	C	A	G	C	G	A	G	C	AGGAGGAGGAGGG	G	A	G	C	G	G	C	TT,TTGG	T
BINULAWAN	22		C	C	C	T	G	T	T	T	G	G	G	G	T	G	C	C	C	A	A	A	C	A	G	C	G	A	G	C	AGGAGGAGGAGGG	G	A	G	C	G	G	C	TT,TTGG	T
CHOWMAI	22		C	C	C	T	G	T	T	T	G	G	G	G	T	G	C	C	C	A	A	A	C	A	G	C	G	A	G	C	AGGAGGAGGAGGG	G	A	G	C	G	G	C	TT,TTGG	T
AKITAKOMACHI	22		C	C	C	T	G	T	T	T	G	G	G	G	T	G	C	C	C	A	A	A	C	A	G	C	G	A	G	C	AGGAGGAGGAGGG	G	A	G	C	G	G	C	TT,TTGG	T
AZUCENA	22		C	C	C	T	G	T	T	T	G	G	G	G	T	G	C	C	C	A	A	A	C	A	G	C	G	A	G	C	AGGAGGAGGAGGG	G	A	G	C	G	G	C	TT,TTGG	T
BAGA GOHA	22		C	C	C	T	G	T	T	T	G	G	G	G	T	G	C	C	C	A	A	A	C	A	G	C	G	A	G	C	AGGAGGAGGAGGG	G	A	G	C	G	G	C	TT,TTGG	T
MA ZHAN (RED)	22	H7	C	C	C	T	G	T	T	T	G	G	G	G	T	G	C	C	C	A	A	A	C	A	G	C	G	A	G	C	AGGAGGAGGAGGG	G	A	G	C	G	G	CGATTCGATTGGTGGGTT	TTGT	T
SOSSOKA	23	H8	A	C	CCGCCGA	T	G	T	T	G	G	G	G	G	C	G	C	C	C	A	G	A	C	A	G	C	G	A	G	C	AGGAGGAGGAGGG	C	A	G	C	G	G	C	TTGT	T
KATY	23	H9	A	C	C	T	C	T	T	G	G	G	G	G	T	G	C	C	C	A	G	A	C	A	C	C	C	A	G	C	AGGAGGAGGAGGG	C	A	G	C	G	G	C	TT,TTGG	T
CHANGMAN	23	H10	C	C	C	T	C	T	T	G	G	G	G	G	T	A	C	C	C	A	A	A	C	A	G	C	G	A	G	C	AGGAGGAGGAGGG	G	A	G	C	G	G	CGATTCGATTGGTGGGTT	TTGT	T
KARNAL LOCAL	23	H11	C	C	C	T	C	T	T	G	G	G	G	G	T	G	C	C	C	A	A	A	C	A	G	C	G	A	G	C	AGGAGGAGGAGGG	C	A	G	C	G	G	C	TT,TTGG	T
TUNDAHIYA	23		C	C	C	T	C	T	T	G	G	G	G	G	T	G	C	C	C	A	A	A	C	A	G	C	G	A	G	C	AGGAGGAGGAGGG	C	A	G	C	G	G	C	TT,TTGG	T
SIPULUT PANDAN	23	H12	C	C	C	T	G	T	T	T	G	G	G	G	T	G	C	C	C	A	A	A	C	A	G	C	G	A	G	C	A	G	A	G	C	G	G	C	TT,TTGG	T
LATSIKA	23	H13	C	C	C	T	G	T	T	T	G	G	G	G	T	G	C	C	C	A	A	A	C	A	G	C	G	A	G	C	AGGAGGAGGAGGG	G	A	G	C	G	G	CGATTCGATTGGTGGGTT	TT,TTGG	T
IARI 5825	23		C	C	C	T	G	T	T	T	G	G	G	G	T	G	C	C	C	A	A	A	C	A	G	C	G	A	G	C	AGGAGGAGGAGGG	G	A	G	C	G	G	CGATTCGATTGGTGGGTT	TT,TGGT,TTGG	T
EMPING ARA	23		C	C	C	T	G	T	T	T	G	G	G	G	T	G	C	C	C	A	A	A	C	A	G	C	G	A	G	C	AGGAGGAGGAGGG	G	A	G	C	G	G	CGATTCGATTGGTGGGTT	TT,TTGG	T
IR 42	23		C	C	C	T	G	T	T	T	G	G	G	G	T	G	C	C	C	A	A	A	C	A	G	C	G	A	G	C	AGGAGGAGGAGGG	G	A	G	C	G	G	CGATTCGATTGGTGGGTT	TT,TTGG	T
LEMONT	23		C	C	C	T	G	T	T	T	G	G	G	G	T	G	C	C	C	A	A	A	C	A	G	C	G	A	G	C	AGGAGGAGGAGGG	G	A	G	C	G	G	CGATTCGATTGGTGGGTT	TT,TTGG	T
LIU-TIAO-NU	23		C	C	C	T	G	T	T	T	G	G	G	G	T	G	C	C	C	A	A	A	C	A	G	C	G	A	G	C	AGGAGGAGGAGGG	G	A	G	C	G	G	CGATTCGATTGGTGGGTT	TT,TTGG	T
JALMAGNA	24	H14	A	C	C	T	G	T	T	G	G	G	G	G	T	G	C	C	C	A	A	A	C	A	G	C	G	A	G	C	AGGAGGAGGAGGG	C	A	G	C	G	G	C	TTGT	T
BAGI BARDHANA	24	H15	A	C	C	T	G	T	T	G	G	G	G	G	C	G	C	C	C	A	G	A	C	A	G	C	G	A	G	C	AGGAGGAGGAGGG	C	A	G	C	G	G	C	TTGT	T
MENYARHUNEI	24		A	C	C	T	G	T	T	G	G	G	G	G	C	G	C	C	C	A	G	A	C	A	G	C	G	A	G	C	AGGAGGAGGAGGG	C	A	G	C	G	G	C	TTGT	T
BAD DHANA	24	H16	A	C	C	T	C	T	T	G	G	G	G	G	T	G	C	C	C	A	A	A	C	A	G	C	G	A	G	C	AGGAGGAGGAGGG	C	A	G	C	G	G	C	TT,TTGG	T
SAVITRI	24	H17	A	C	C	T	C	T	T	G	G	G	G	G	T	G	C	C	C	A	G	A	C	A	G	C	G	A	G	C	AGGAGGAGGAGGG	C	A	G	C	G	G	C	TTGT	T
VANAN VELLAI	24		A	C	C	T	C	T	T	G	G	G	G	G	T	G	C	C	C	A	G	A	C	A	G	C	G	A	G	C	AGGAGGAGGAGGG	C	A	G	C	G	G	C	TTGT	T
CR 1009	24		A	C	C	T	C	T	T	G	G	G	G	G	T	G	C	C	C	A	G	A	C	A	G	C	G	A	G	C	AGGAGGAGGAGGG	C	A	G	C	G	G	C	TTGT	T
SATHWA	24	H18	A	C	C	T	C	T	T	G	G	G	G	G	T	G	C	C	C	A	A	A	C	A	G	C	G	A	G	C	AGGAGGAGGAGGG	C	A	G	C	G	G	C	TT,TTGG	T
TIEBIMAH	24	H19	C	T	C	T	C	T	T	T	G	G	G	G	T	A	C	C	C	A	A	A	C	A	G	C	G	A	G	C	AGGAGGAGGAGGG	C	A	G	C	G	G	C	TT,TTGG	T
AUS 287	24	H20	C	C	C	T	G	G	T	G	T	G	G	G	T	G	C	C	C	A	A	A	C	A	G	C	G	A	G	C	AGGAGGAGGAGGG	C	A	G	C	G	G	C	T	T
KOLA JOHA	24	H21	C	C	C	T	G	T	T	G	G	G	G	G	T	G	C	C	C	A	A	A	C	A	G	C	G	A	G	C	AGGAGGAGGAGGG	C	A	G	C	G	G	C	T	T
BAD KODI	24	H22	C	C	C	T	G	T	T	G	G	G	G	G	T	A	C	C	C	A	A	A	C	A	G	C	G	A	G	C	AGGAGGAGGAGGG	G	A	G	C	G	G	C	TT,TTGG	T
CHING CHANG	24	H23	C	C	C	T	G	T	T	G	G	G	G	G	T	A	C	C	C	A	A	A	C	A	G	C	G	A	G	C	AGGAGGAGGAGGG	G	A	G	C	G	G	CGATTCGATTGGTGGGTT	TTGT	T
PAKRIBUNA	24	H24	C	C	C	T	C	T	T	G	G	G	G	G	T	G	C	C	C	A	A	A	C	A	G	C	G	A	G	C	AGGAGGAGGAGGG	C	A	G	C	G	G	CGATTCGATTGGTGGGTT	TT,TTGG	T
CHANGPHAI	24	H25	C	C	C	T	C	T	T	G	G	G	G	G	T	A	C	C	C	A	A	A	C	A	G	C	G	A	G	C	AGGAGGAGGAGGG	G	A	G	C	G	G	CGATTCGATTGGTGGGTT	T	T
BIRPALA	25	H26	A	T	C	T	G	T	T	G	G	G	G	G	C	G	C	C	C	A	G	A	C	A	G	C	G	A	G	C	AGGAGGAGGAGGG	C	A	G	C	G	G	C	TTGT	T
SWARNA SUB1	25	H27	A	C	C	T	G	T	T	G	G	G	G	G	T	G	C	C	C	A	A	A	C	A	G	C	G	A	G	C	AGGAGGAGGAGGG	C	A	G	C	G	G	CGATTCGATTGGTGGGTT	TTGT	T
MANOHAR SALI	25	H28	A	C	C	T	G	T	T	G	G	G	G	G	T	G	C	C	C	A	G	A	C	A	G	C	G	A	G	C	AGGAGGAGGAGGG	C	A	G	C	G	G	C	TTGT	T
KHAO HLAN ON	25		A	C	C	T	G	T	T	G	G	G	G	G	T	G	C	C	C	A	G	A	C	A	G	C	G	A	G	C	AGGAGGAGGAGGG	C	A	G	C	G	G	C	TTGT	T
KARIYWA	25	H29	A	C	C	T	C	T	T	G	G	G	G	G	T	G	C	C	C	A	G	A	C	A	G	C	G	A	G	C	AGGAGGAGGAGGG	C	A	G	C	G	G	C	TT,TTGG	T
IR 64	25		A	C	C	T	C	T	T	G	G	G	G	G	T	G	C	C	C	A	G	A	C	A	G	C	G	A	G	C	AGGAGGAGGAGGG	C	A	G	C	G	G	C	TT,TTGG	T
MADAL	25		A	C	C	T	C	T	T	G	G	G	G	G	T	G	C	C	C	A	G	A	C	A	G	C	G	A	G	C	AGGAGGAGGAGGG	C	A	G	C	G	G	C	TT,TTGG	T
KHAWJII	25		A	C	C	T	C	T	T	G	G	G	G	G	T	G	C	C	C	A	G	A	C	A	G	C	G	A	G	C	AGGAGGAGGAGGG	C	A	G	C	G	G	C	TT,TTGG	T
HUKKANNA KUMBALOA	25	H30	A	C	C	T	C	T	T	G	G	G	G	G	T	G	C	C	C	A	G	A	C	A	G	C	G	A	G	C	AGGAGGAGGAGGG	C	A	G	C	G	G	C	T	T
JALDUNGI	25	H31	A	C	C	T	C	T	T	G	G	G	G	G	T	G	C	C	C	A	G	A	C	A	G	C	G	A	G	C	AGGAGGAGGAGGG	C	A	G	C	G	G	CGATTCGATTGGTGGGTT	TTGT	T
ARC 614	25		A	C	C	T	C	T	T	G	G	G	G	G	T	G	C	C	C	A	G	A	C	A	G	C	G	A	G	C	AGGAGGAGGAGGG	C	A	G	C	G	G	CGATTCGATTGGTGGGTT	TTGT	T
VADAI	25		A	C	C	T	C	T	T	G	G	G	G	G	T	G	C	C	C	A	G	A	C	A	G	C	G	A	G	C	AGGAGGAGGAGGG	C	A	G	C	G	G	CGATTCGATTGGTGGGTT	TTGT	T
ARC 12172	25	H32	C	C	C	T	G	T	T	G	G	G	G	G	T	G	C	C	C	A	A	A	C	A	G	C	G	A	G	C	A	C	A	G	C	G	G	CGATTCGATTGGTGGGTT	TTGT	T
DUB GELONG	25	H33	C	C	C	T	G	T	T	G	G	G	G	G	T	A	C	C	C	A	A	A	C	A	G	C	G	A	G	C	AGGAGGAGGAGGG	G	A	G	C	G	G	CGATTCGATTGGTGGGTT	T	T
KHARSU 80A: Oryza spc	25	H34	C	C	C	T	C	T	T	G	G	A	A	G	T	G	T	C	C	A	A	A	C	A	G	C	G	A	G	C	AGGAGGAGGAGGG	G	A	G	C	G	G	C	TT,TTGG	T
LABELLE	25	H35	C	T	C	T	C	G	T	G	G	G	G	G	T	A	C	C	C	A	A	A	C	A	G	C	G	A	G	C	AGGAGGAGGAGGG	C	A	G	C	G	G	C	TTGT	T
MADHUKAR	25	H36	C	T	C	T	C	T	T	T	G	G	G	G	T	A	C	C	C	A	A	A	C	A	G	C	G	A	G	C	AGGAGGAGGAGGG	C	A	G	C	G	G	CGATTCGATTGGTGGGTT	TT,TTGG	T
BUNTOK	25		C	T	C	T	C	T	T	T	G	G	G	G	T	A	C	C	C	A	A	A	C	A	G	C	G	A	G	C	AGGAGGAGGAGGG	C	A	G	C	G	G	CGATTCGATTGGTGGGTT	TT,TTGG	T
LEMO	25	H37	C	T	C	T	C	T	T	G	G	G	G	G	T	A	C	C	C	A	A	A	C	A	G	C	G	A	G	C	AGGAGGAGGAGGG	C	A	G	C	G	G	C	TT,TTGG	T
JOKHRU	25		C	T	C	T	C	T	T	G	G	G	G	G	T	A	C	C	C	A	A	A	C	A	G	C	G	A	G	C	AGGAGGAGGAGGG	C	A	G	C	G	G	C	TT,TTGG	T
RENIK BATU	25		C	T	C	T	C	T	T	G	G	G	G	G	T	A	C	C	C	A	A	A	C	A	G	C	G	A	G	C	AGGAGGAGGAGGG	C	A	G	C	G	G	C	TT,TTGG	T
MARS	25		C	T	C	T	C	T	T	G	G	G	G	G	T	A	C	C	C	A	A	A	C	A	G	C	G	A	G	C	AGGAGGAGGAGGG	C	A	G	C	G	G	C	TT,TTGG	T
TULASI	25		C	T	C	T	C	T	T	G	G	G	G	G	T	A	C	C	C	A	A	A	C	A	G	C	G	A	G	C	AGGAGGAGGAGGG	C	A	G	C	G	G	C	TT,TTGG	T
MOTI	25		C	T	C	T	C	T	T	G	G	G	G	G	T	A	C	C	C	A	A	A	C	A	G	C	G	A	G	C	AGGAGGAGGAGGG	C	A	G	C	G	G	C	TT,TTGG	T
SWARNA	25		C	T	C	T	C	T	T	G	G	G	G	G	T	A	C	C	C	A	A	A	C	A	G	C	G	A	G	C	AGGAGGAGGAGGG	C	A	G	C	G	G	C	TT,TTGG	T
S 148	25		C	T	C	T	C	T	T	G	G	G	G	G	T	A	C	C	C	A	A	A	C	A	G	C	G	A	G	C	AGGAGGAGGAGGG	C	A	G	C	G	G	C	TT,TTGG	T
SANG KHLA	25		C	T	C	T	C	T	T	G	G	G	G	G	T	A	C	C	C	A	A	A	C	A	G	C	G	A	G	C	AGGAGGAGGAGGG	C	A	G	C	G	G	C	TT,TTGG	T
IR 72	25		C	T	C	T	C	T	T	G	G	G	G	G	T	A	C	C	C	A	A	A	C	A	G	C	G	A	G	C	AGGAGGAGGAGGG	C	A	G	C	G	G	C	TT,TTGG	T
CHANGNGAT	25		C	T	C	T	C	T	T	G	G	G	G	G	T	A	C	C	C	A	A	A	C	A	G	C	G	A	G	C	AGGAGGAGGAGGG	C	A	G	C	G	G	C	TT,TTGG	T
S 183	25		C	T	C	T	C	T	T	G	G	G	G	G	T	A	C	C	C	A	A	A	C	A	G	C	G	A	G	C	AGGAGGAGGAGGG	C	A	G	C	G	G	C	TT,TTGG	T
PAIAM	25		C	T	C	T	C	T	T	G	G	G	G	G	T	A	C	C	C	A	A	A	C	A	G	C	G	A	G	C	AGGAGGAGGAGGG	C	A	G	C	G	G	C	TT,TTGG	T
PALENEMA	25		C	T	C	T	C	T	T	G	G	G	G	G	T	A	C	C	C	A	A	A	C	A	G	C	G	A	G	C	AGGAGGAGGAGGG	C	A	G	C	G	G	C	TT,TTGG	T
BABAI LACHHA	25	H38	C	T	C	T	C	T	T	G	G	G	G	G	T	A	C	C	C	A	A	A	C	A	G	C	G	A	G	C	AGGAGGAGGAGGG	C	A	G	C	G	G	C	TT,TGGT,TTGG	T
PALIANDEH	25	39	C	T	C	T	C	T	T	G	G	G	G	G	T	A	C	C	C	A	A	A	C	A	G	C	G	A	G	C	AGGAGGAGGAGGG	C	A	G	C	G	G	C	T	T
ASAMIRUPA	25		C	T	C	T	C	T	T	G	G	G	G	G	T	A	C	C	C	A	A	A	C	A	G	C	G	A	G	C	AGGAGGAGGAGGG	C	A	G	C	G	G	C	T	T
YEIKOYON	25		C	T	C	T	C	T	T	G	G	G	G	G	T	A	C	C	C	A	A	A	C	A	G	C	G	A	G	C	AGGAGGAGGAGGG	C	A	G	C	G	G	C	T	T
CHANG MUI	25		C	T	C	T	C	T	T	G	G	G	G	G	T	A	C	C	C	A	A	A	C	A	G	C	G	A	G	C	AGGAGGAGGAGGG	C	A	G	C	G	G	C	T	T
KURUWEE	26	H40	A	C	C	T	G	T	T	G	G	G	G	G	T	G	C	C	C	A	A	A	C	A	G	C	G	A	G	C	AGGAGGAGGAGGG	C	A	G	C	G	G	CGATTCGATTGGTGGGTT	TT,TTGG	T
MANDIRA	26	H41	A	C	C	T	G	T	T	G	G	G	G	G	T	G	C	C	C	A	G	A	C	A	G	C	G	A	G	C	AGGAGGAGGAGGG	C	A	G	C	G	G	CGATTCGATTGGTGGGTT	TTGT	T
SUGAPANKH	26		A	C	C	T	G	T	T	G	G	G	G	G	T	G	C	C	C	A	G	A	C	A	G	C	G	A	G	C	AGGAGGAGGAGGG	C	A	G	C	G	G	CGATTCGATTGGTGGGTT	TTGT	T
TETEP	26		A	C	C	T	G	T	T	G	G	G	G	G	T	G	C	C	C	A	G	A	C	A	G	C	G	A	G	C	AGGAGGAGGAGGG	C	A	G	C	G	G	CGATTCGATTGGTGGGTT	TTGT	T
PATAIM	26		A	C	C	T	G	T	T	G	G	G	G	G	T	G	C	C	C	A	G	A	C	A	G	C	G	A	G	C	AGGAGGAGGAGGG	C	A	G	C	G	G	CGATTCGATTGGTGGGTT	TTGT	T
BAD JHARLI	26	H42	A	C	C	T	G	T	T	G	G	G	G	G	T	G	C	C	C	A	G	A	C	A	G	C	G	A	G	C	AGGAGGAGGAGGG	C	A	G	C	G	G	C	T	T
RAJBHOG	26		A	C	C	T	G	T	T	G	G	G	G	G	T	G	C	C	C	A	G	A	C	A	G	C	G	A	G	C	AGGAGGAGGAGGG	C	A	G	C	G	G	C	T	T
MEGHA BADALA	26		A	C	C	T	G	T	T	G	G	G	G	G	T	G	C	C	C	A	G	A	C	A	G	C	G	A	G	C	AGGAGGAGGAGGG	C	A	G	C	G	G	C	T	T
SINGHARA	26	H43	A	C	C	T	G	T	T	G	G	G	G	G	T	G	C	C	C	A	G	A	C	A	G	C	G	A	G	C	AGGAGGAGGAGGG	C	A	G	C	G	G	C	TT,TTGG	T
SURAHA	26		A	C	C	T	G	T	T	G	G	G	G	G	T	G	C	C	C	A	G	A	C	A	G	C	G	A	G	C	AGGAGGAGGAGGG	C	A	G	C	G	G	C	TT,TTGG	T
KAJARAHAWA	26		A	C	C	T	G	T	T	G	G	G	G	G	T	G	C	C	C	A	G	A	C	A	G	C	G	A	G	C	AGGAGGAGGAGGG	C	A	G	C	G	G	C	TT,TTGG	T
KHAO MINE LAR	26		A	C	C	T	G	T	T	G	G	G	G	G	T	G	C	C	C	A	G	A	C	A	G	C	G	A	G	C	AGGAGGAGGAGGG	C	A	G	C	G	G	C	TT,TTGG	T
GOTA	26	H44	A	C	C	T	G	T	T	G	G	G	G	G	T	G	C	C	C	A	G	A	C	A	G	C	G	A	G	C	AGGAGGAGGAGGG	C	A	G	C	G	G	C	TT,TGGT,TTGG	T
HOURA KANI	26	H45	A	C	C	T	C	T	T	G	G	G	G	G	T	G	C	C	C	A	G	A	C	A	G	C	G	A	G	C	AGGAGGAGGAGGG	C	A	G	C	G	G	CGATTCGATTGGTGGGTT	T	T
JAHABHOG	26		A	C	C	T	C	T	T	G	G	G	G	G	T	G	C	C	C	A	G	A	C	A	G	C	G	A	G	C	AGGAGGAGGAGGG	C	A	G	C	G	G	CGATTCGATTGGTGGGTT	T	T
PANIKEKEUA	26	H46	A	C	C	T	C	T	T	G	G	G	G	G	T	G	C	C	C	A	G	A	C	A	G	C	G	A	G	C	AGGAGGAGGAGGG	C	A	G	C	G	G	CGATTCGATTGGTGGGTT	TT,TGGT,TTGG	T
ASANA	26	H47	A	C	C	T	C	T	T	G	G	G	G	G	T	G	C	C	C	A	G	A	C	A	G	C	G	A	G	C	AGGAGGAGGAGGG	C	A	G	C	G	G	CGATTCGATTGGTGGGTT	TT,TTGG	T
JAYMIS	26		A	C	C	T	C	T	T	G	G	G	G	G	T	G	C	C	C	A	G	A	C	A	G	C	G	A	G	C	AGGAGGAGGAGGG	C	A	G	C	G	G	CGATTCGATTGGTGGGTT	TT,TTGG	T
BARA RANGA	26		A	C	C	T	C	T	T	G	G	G	G	G	T	G	C	C	C	A	G	A	C	A	G	C	G	A	G	C	AGGAGGAGGAGGG	C	A	G	C	G	G	CGATTCGATTGGTGGGTT	TT,TTGG	T
PANI DHAN 2	26		A	C	C	T	C	T	T	G	G	G	G	G	T	G	C	C	C	A	G	A	C	A	G	C	G	A	G	C	AGGAGGAGGAGGG	C	A	G	C	G	G	CGATTCGATTGGTGGGTT	TT,TTGG	T
IR 36	26		A	C	C	T	C	T	T	G	G	G	G	G	T	G	C	C	C	A	G	A	C	A	G	C	G	A	G	C	AGGAGGAGGAGGG	C	A	G	C	G	G	CGATTCGATTGGTGGGTT	TT,TTGG	T
TATAN	26		A	C	C	T	C	T	T	G	G	G	G	G	T	G	C	C	C	A	G	A	C	A	G	C	G	A	G	C	AGGAGGAGGAGGG	C	A	G	C	G	G	CGATTCGATTGGTGGGTT	TT,TTGG	T
JADHAN	26		A	C	C	T	C	T	T	G	G	G	G	G	T	G	C	C	C	A	G	A	C	A	G	C	G	A	G	C	AGGAGGAGGAGGG	C	A	G	C	G	G	CGATTCGATTGGTGGGTT	TT,TTGG	T
PAYEMA	26		A	C	C	T	C	T	T	G	G	G	G	G	T	G	C	C	C	A	G	A	C	A	G	C	G	A	G	C	AGGAGGAGGAGGG	C	A	G	C	G	G	CGATTCGATTGGTGGGTT	TT,TTGG	T
MEGHARAJ	26		A	C	C	T	C	T	T	G	G	G	G	G	T	G	C	C	C	A	G	A	C	A	G	C	G	A	G	C	AGGAGGAGGAGGG	C	A	G	C	G	G	CGATTCGATTGGTGGGTT	TT,TTGG	T
KALA BUNDE	26	H48	C	T	C	T	C	T	T	G	G	G	G	G	T	A	C	C	C	A	A	A	C	A	G	C	G	A	G	C	AGGAGGAGGAGGG	C	A	G	C	G	G	CGATTCGATTGGTGGGTT	TTG,TT,TTGGG	T
SANTI BAHN	26		C	T	C	T	C	T	T	G	G	G	G	G	T	A	C	C	C	A	A	A	C	A	G	C	G	A	G	C	AGGAGGAGGAGGG	C	A	G	C	G	G	CGATTCGATTGGTGGGTT	TT,TGGT,TTGG	T
S 150	26	H49	C	T	C	T	C	T	T	G	G	G	G	G	T	A	C	C	C	A	A	A	C	A	G	C	G	A	G	C	AGGAGGAGGAGGG	C	A	G	C	G	G	CGATTCGATTGGTGGGTT	TTGT	G
PADMA	26	H50	C	T	C	T	C	T	T	G	G	G	G	G	T	A	C	C	C	A	A	A	C	A	G	C	G	A	G	C	AGGAGGAGGAGGG	C	A	G	C	G	G	CGATTCGATTGGTGGGTT	TT,TTGG	T
JALNIDHI	26		C	T	C	T	C	T	T	G	G	G	G	G	T	A	C	C	C	A	A	A	C	A	G	C	G	A	G	C	AGGAGGAGGAGGG	C	A	G	C	G	G	CGATTCGATTGGTGGGTT	TT,TTGG	T
JOHAINEANG (WET)	26		C	T	C	T	C	T	T	G	G	G	G	G	T	A	C	C	C	A	A	A	C	A	G	C	G	A	G	C	AGGAGGAGGAGGG	C	A	G	C	G	G	CGATTCGATTGGTGGGTT	TT,TTGG	T
JALKANTHI	26		C	T	C	T	C	T	T	G	G	G	G	G	T	A	C	C	C	A	A	A	C	A	G	C	G	A	G	C	AGGAGGAGGAGGG	C	A	G	C	G	G	CGATTCGATTGGTGGGTT	TT,TTGG	T
TSAO WAN CHING	26		C	T	C	T	C	T	T	G	G	G	G	G	T	A	C	C	C	A	A	A	C	A	G	C	G	A	G	C	AGGAGGAGGAGGG	C	A	G	C	G	G	CGATTCGATTGGTGGGTT	TT,TTGG	T
PECALO	26		C	T	C	T	C	T	T	G	G	G	G	G	T	A	C	C	C	A	A	A	C	A	G	C	G	A	G	C	AGGAGGAGGAGGG	C	A	G	C	G	G	CGATTCGATTGGTGGGTT	TT,TTGG	T
TAH TONE	26		C	T	C	T	C	T	T	G	G	G	G	G	T	A	C	C	C	A	A	A	C	A	G	C	G	A	G	C	AGGAGGAGGAGGG	C	A	G	C	G	G	CGATTCGATTGGTGGGTT	TT,TTGG	T
WAHNG	26		C	T	C	T	C	T	T	G	G	G	G	G	T	A	C	C	C	A	A	A	C	A	G	C	G	A	G	C	AGGAGGAGGAGGG	C	A	G	C	G	G	CGATTCGATTGGTGGGTT	TT,TTGG	T
HSUNG TIENG	26		C	T	C	T	C	T	T	G	G	G	G	G	T	A	C	C	C	A	A	A	C	A	G	C	G	A	G	C	AGGAGGAGGAGGG	C	A	G	C	G	G	CGATTCGATTGGTGGGTT	TT,TTGG	T
TAGBA	26		C	T	C	T	C	T	T	G	G	G	G	G	T	A	C	C	C	A	A	A	C	A	G	C	G	A	G	C	AGGAGGAGGAGGG	C	A	G	C	G	G	CGATTCGATTGGTGGGTT	TT,TTGG	T
RETEK SIRENDAH MERA	26		C	T	C	T	C	T	T	G	G	G	G	G	T	A	C	C	C	A	A	A	C	A	G	C	G	A	G	C	AGGAGGAGGAGGG	C	A	G	C	G	G	CGATTCGATTGGTGGGTT	TT,TTGG	T
S 155	26	H51	C	T	C	T	C	T	T	G	G	G	G	G	T	A	C	C	C	A	A	A	C	A	G	C	G	A	G	C	AGGAGGAGGAGGG	C	A	G	C	G	G	CGATTCGATTGGTGGGTT,T	TT,TTGG	T
BABARAKSHA KARO	26	H52	C	T	C	T	C	T	T	G	G	G	G	G	T	A	C	C	C	A	A	A	C	A	G	C	G	A	G	C	AGGAGGAGGAGGG	C	A	G	C	G	G	CGATTCGATTGGTGGGTT	T	T
KARKATI 87	26		C	T	C	T	C	T	T	G	G	G	G	G	T	A	C	C	C	A	A	A	C	A	G	C	G	A	G	C	AGGAGGAGGAGGG	C	A	G	C	G	G	CGATTCGATTGGTGGGTT	T	T
HULTA BALUNGA (WILD)	26		C	T	C	T	C	T	T	G	G	G	G	G	T	A	C	C	C	A	A	A	C	A	G	C	G	A	G	C	AGGAGGAGGAGGG	C	A	G	C	G	G	CGATTCGATTGGTGGGTT	T	T
KARABONKA	26		C	T	C	T	C	T	T	G	G	G	G	G	T	A	C	C	C	A	A	A	C	A	G	C	G	A	G	C	AGGAGGAGGAGGG	C	A	G	C	G	G	CGATTCGATTGGTGGGTT	T	T
POKKALI	26		C	T	C	T	C	T	T	G	G	G	G	G	T	A	C	C	C	A	A	A	C	A	G	C	G	A	G	C	AGGAGGAGGAGGG	C	A	G	C	G	G	CGATTCGATTGGTGGGTT	T	T
PANNEL	26	H53	C	T	C	T	G	T	T	G	G	G	G	G	T	A	C	C	C	A	A	A	C	A	G	C	G	A	G	C	AGGAGGAGGAGGG	C	A	G	C	G	G	CGATTCGATTGGTGGGTT	TTGT	T
LUNISHREE	26		C	T	C	T	G	T	T	G	G	G	G	G	T	A	C	C	C	A	A	A	C	A	G	C	G	A	G	C	AGGAGGAGGAGGG	C	A	G	C	G	G	CGATTCGATTGGTGGGTT	TTGT	T
CHASING	26	H54	C	T	C	T	G	T	T	G	G	G	G	G	T	A	C	C	C	A	A	A	C	A	G	C	G	A	G	C	AGGAGGAGGAGGG	C	A	G	C	G	G	C	T	T
BAGA IKRA	26	H55	C	C	C	T	C	T	T	G	G	A	A	A	T	G	T	C	C	A	A	A	C	A	G	C	G	A	G	C	AGGAGGAGGAGGG	G	A	G	C	G	G	C	TT,TTGG	T
MEGHI	26	H56	C	C	C	T	C	T	T	G	G	A	A	G	T	G	T	C	C	A	A	A	C	A	G	C	G	A	G	C	AGGAGGAGGAGGG	G	A	G	C	G	G	CGATTCGATTGGTGGGTT	TT,TTGG	T
PANIDUBI	26		C	C	C	T	C	T	T	G	G	A	A	G	T	G	T	C	C	A	A	A	C	A	G	C	G	A	G	C	AGGAGGAGGAGGG	G	A	G	C	G	G	CGATTCGATTGGTGGGTT	TT,TTGG	T
IR 73707-45-3-23	26	H57	C	C	C	T	C	T	T	G	G	A	A	G	T	G	C	C	C	A	A	A	C	A	G	C	G	A	G	C	AGGAGGAGGAGGG	C	A	G	C	G	G	CGATTCGATTGGTGGGTT	TT,TTGG	T
KAMNAM	27	H58	A	C	C	T	G	G	T	G	G	G	G	G	T	G	C	C	C	A	A	A	C	A	G	C	G	A	G	C	AGGAGGAGGAGGG	C	A	G	C	G	G	CGATTCGATTGGTGGGTT	T	T
JAGANATHA BALLAVA	27	H59	A	C	C	T	G	T	T	G	G	G	G	G	T	G	C	C	C	A	G	A	C	A	G	C	G	A	G	C	AGGAGGAGGAGGG	C	A	G	C	G	G	CGATTCGATTGGTGGGTT	TT,TGGT,TTGG	T
ASHU BHAJNA	27	H60	A	C	C	T	G	T	T	G	G	G	G	G	T	G	C	C	C	A	G	A	C	A	G	C	G	A	G	C	AGGAGGAGGAGGG	C	A	G	C	G	G	CGATTCGATTGGTGGGTT	T	T
DHUSARI AHU	27		A	C	C	T	G	T	T	G	G	G	G	G	T	G	C	C	C	A	G	A	C	A	G	C	G	A	G	C	AGGAGGAGGAGGG	C	A	G	C	G	G	CGATTCGATTGGTGGGTT	T	T
KALUWEE	27		A	C	C	T	G	T	T	G	G	G	G	G	T	G	C	C	C	A	G	A	C	A	G	C	G	A	G	C	AGGAGGAGGAGGG	C	A	G	C	G	G	CGATTCGATTGGTGGGTT	T	T
GOTHAWA	27	H61	A	C	C	T	G	T	T	G	G	G	G	G	T	G	C	C	C	A	G	A	C	A	G	C	G	A	G	C	AGGAGGAGGAGGG	C	A	G	C	G	G	CGATTCGATTGGTGGGTT	TT,TTGG	T
DUDHA LADU	27		A	C	C	T	G	T	T	G	G	G	G	G	T	G	C	C	C	A	G	A	C	A	G	C	G	A	G	C	AGGAGGAGGAGGG	C	A	G	C	G	G	CGATTCGATTGGTGGGTT	TT,TTGG	T
MOROBEREKAN	27		A	C	C	T	G	T	T	G	G	G	G	G	T	G	C	C	C	A	G	A	C	A	G	C	G	A	G	C	AGGAGGAGGAGGG	C	A	G	C	G	G	CGATTCGATTGGTGGGTT	TT,TTGG	T
BARA SALI	27		A	C	C	T	G	T	T	G	G	G	G	G	T	G	C	C	C	A	G	A	C	A	G	C	G	A	G	C	AGGAGGAGGAGGG	C	A	G	C	G	G	CGATTCGATTGGTGGGTT	TT,TTGG	T
PANIKAKUA	27		A	C	C	T	G	T	T	G	G	G	G	G	T	G	C	C	C	A	G	A	C	A	G	C	G	A	G	C	AGGAGGAGGAGGG	C	A	G	C	G	G	CGATTCGATTGGTGGGTT	TT,TTGG	T
MAINTIMOLOTSY	27		A	C	C	T	G	T	T	G	G	G	G	G	T	G	C	C	C	A	G	A	C	A	G	C	G	A	G	C	AGGAGGAGGAGGG	C	A	G	C	G	G	CGATTCGATTGGTGGGTT	TT,TTGG	T
S 138	27		A	C	C	T	G	T	T	G	G	G	G	G	T	G	C	C	C	A	G	A	C	A	G	C	G	A	G	C	AGGAGGAGGAGGG	C	A	G	C	G	G	CGATTCGATTGGTGGGTT	TT,TTGG	T
CHUMANSAL 39	27		A	C	C	T	G	T	T	G	G	G	G	G	T	G	C	C	C	A	G	A	C	A	G	C	G	A	G	C	AGGAGGAGGAGGG	C	A	G	C	G	G	CGATTCGATTGGTGGGTT	TT,TTGG	T
S 177	27		A	C	C	T	G	T	T	G	G	G	G	G	T	G	C	C	C	A	G	A	C	A	G	C	G	A	G	C	AGGAGGAGGAGGG	C	A	G	C	G	G	CGATTCGATTGGTGGGTT	TT,TTGG	T
NIRBOI	27		A	C	C	T	G	T	T	G	G	G	G	G	T	G	C	C	C	A	G	A	C	A	G	C	G	A	G	C	AGGAGGAGGAGGG	C	A	G	C	G	G	CGATTCGATTGGTGGGTT	TT,TTGG	T
ROM RUNTIK	27		A	C	C	T	G	T	T	G	G	G	G	G	T	G	C	C	C	A	G	A	C	A	G	C	G	A	G	C	AGGAGGAGGAGGG	C	A	G	C	G	G	CGATTCGATTGGTGGGTT	TT,TTGG	T
no name	27		A	C	C	T	G	T	T	G	G	G	G	G	T	G	C	C	C	A	G	A	C	A	G	C	G	A	G	C	AGGAGGAGGAGGG	C	A	G	C	G	G	CGATTCGATTGGTGGGTT	TT,TTGG	T
S 141	27		A	C	C	T	G	T	T	G	G	G	G	G	T	G	C	C	C	A	G	A	C	A	G	C	G	A	G	C	AGGAGGAGGAGGG	C	A	G	C	G	G	CGATTCGATTGGTGGGTT	TT,TTGG	T
THUNMAR HAMARA	27	H62	C	T	C	T	G	T	T	G	G	G	G	G	T	A	C	C	C	A	A	A	C	A	G	C	G	A	G	C	AGGAGGAGGAGGG	C	A	G	C	G	G	CGATTCGATTGGTGGGTT	TTG,TT	T
S 172	27	H63	C	T	C	T	G	T	T	G	G	G	G	G	T	A	C	C	C	A	A	A	C	A	G	C	G	A	G	C	AGGAGGAGGAGGG	C	A	G	C	G	G	CGATTCGATTGGTGGGTT	TT,TTGG	T
SITA MATA	27		C	T	C	T	G	T	T	G	G	G	G	G	T	A	C	C	C	A	A	A	C	A	G	C	G	A	G	C	AGGAGGAGGAGGG	C	A	G	C	G	G	CGATTCGATTGGTGGGTT	TT,TTGG	T
BAD GEDE	27	H64	C	T	C	T	G	T	T	G	G	G	G	G	T	A	C	C	C	A	A	A	C	A	G	C	G	A	G	C	AGGAGGAGGAGGG	C	A	G	C	G	G	CGATTCGATTGGTGGGTT	T	T
PANSANKO	27	H65	C	T	C	T	G	T	T	G	G	G	G	G	T	A	C	C	C	A	A	A	C	A	G	C	G	A	G	C	AGGAGGAGGAGGG	C	A	G	C	G	G	CGATTCGATTGGTGGGTT	TT,TGGT,TTGG	T
CHOW HA LA	28	H66	C	T	C	T	G	G	T	G	G	G	G	G	T	A	C	C	C	A	A	A	C	A	G	C	G	A	G	C	AGGAGGAGGAGGG	C	A	G	C	G	G	CGATTCGATTGGTGGGTT	T	T
AI CHIH AI KWOH	28	H67	A	T	C	T	C	T	T	G	G	G	G	G	T	A	C	C	C	A	G	A	C	A	G	C	G	A	G	C	AGGAGGAGGAGGG	C	A	G	C	G	G	CGATTCGATTGGTGGGTT	TT,TTGG	T
