# Supplementary material for: Allelic sequence variation in the Sub1A, Sub1B and Sub1C genes among diverse rice cultivars and its association with submergence tolerance
Source: Sci Rep. 2020 May 25;10:8621. doi: 10.1038/s41598-020-65588-8 (PMC7248102; doi:10.1038/s41598-020-65588-8)
Supplement: Supplementary file 3 — Supplementary Dataset 2. [file 41598_2020_65588_MOESM3_ESM.xlsx]

## Sheet: Sheet1
Allelic sequence variation in the Sub1A, Sub1B and Sub1C genes among diverse rice cultivars and its association with submergence tolerance Anuradha Singh1,2,3, Yashi Singh1, Ajay K Mahato1, Pawan K. Jayaswal1, Sangeeta Singh1, Renu Singh1, Neera Yadav1, A. K. Singh4, P. K. Singh5, Rakesh Singh6, Rajesh Kumar7, Endang M. Septiningsih2,8, H. S. Balyan3, Nagendra K. Singh1 and Vandna Rai1* 1 ICAR-Na…
Supplementary Table S15. Comparison of the best performing cutlivars in six different submergence tolerance trials at four locations location. Cuitvars showing high level of tolerance at 4-5 locations are shaded dark green and those at those tolerant at three locations are shaded light green. Cultivars showing high tolerance at one or two locations only were inconsitent performance and hence not …
IRRI2012	%	NDUAT2012-1	%	NDUAT2012-2	%	NDUAT2013	%	BHU	%	RPCAU	%
FR 13A	100	USA BATAPOLA AL	100	BUNTOK	92.9	FR 43B	75	FR 13A	100	AKITAKOMAHCI	100
IR-36	100	AUSBORO	100	FR 13A	92.9	AI CHIH AI KWOH 2	72.5	FR 43B	100	ARC 614	100
KAJARAHAWA	100	BAD JHARLI	100	FR 43B	92.9	MOROBEREKAN	70	SAMBHA -SUB1	95	ASAMIRUPA	100
MAHA DIKWEE	97.5	BUNTOK	100	NAALUMOLI KARUPPAN	92.9	BAGI BARDHANA	67.5	MAHA DIKWEE	85	ASANA	100
DHOLAMON 64-3	95	DHOLAMON 64-3	100	RAJBHOG	92.9	DUDHA LADU	67.5	AUSBORO	80	AUS 287	100
JAHA BHOG	95	JALDUNGI	100	KAJARAHAWA	85.7	IR 64	67.5	HOURA KANI	75	AZUCENA	100
PATAIM	95	JALNIDHI	100	SINGHARA	85.7	CHANGMAKA	65	NALDAK	75	BAD KODI	100
ARC 614	94.5	KAJARAHAWA	100	GOTHAWA	78.6	FR 13A	65	BIRPALA	65	BR 11	100
DIHAWA	94.5	MA-ZHAN(RED)	100	JALNIDHI	78.6	JAYMIS	65	GODA HEENATI	65	BUNTOK	100
IR 64	94.5	MOUSSAYA	100	NALDAK	78.6	KALONCHI	65	DULAR	60	CHAKIA 59	100
KOTTAMALI	94.5	NALDAK	100	PAIAIM	78.6	DHOLAMON 64-3	62.5	MAINTI MOLOTSY	44.44	CHANGMAN	100
FR 43B	93	NIRBOI	100	S-155	78.6	FRG1	62.5	HEEN SULAI	40	CHANGNGAT	100
KATY	93	PAIAIM	100	BR11	71.4	KALUWEE	62.5	NIRBOI	40	CHASING	100
MEGHI	93	PANIKEKEUA	100	DUDHA LADU	71.4	KARKATI 87	62.5	TETEP	40	CHING CHANG	100
KAMNAM	92.5	PANKEI	100	ARC 614	64.3	KOTTAMALI	62.5	KARIYAWA	35	CHUDI	100
KARNAL LOCAL	92.5	PANNEL	100	BARA RANGA	64.3	MAHA DIKWEE	62.5	MADAL	35	DHUSARI AHU	100
NCS 348	92.5	PATAIM	100	CHANGMAKA	64.3	VANAN VELLAI	62.5	CR 1009	30	DUDHA LADU	100
S-155	92.5	SAMBHA-SUB1	100	DHOLAMON 64-3	64.3	ARC 614	60	JALDUNGI	30	FR43B	100
SINGHARA	92.5	TETEP	100	HEEN SULAI	64.3	DULAR	60	SWARNA-SUB1	25	FRG1	100
KALUWEE	92	VANAN VELLAI	100	HSUNG TIENG	64.3	BAD JHARLI	57.5	LUNISHREE	20	GOTA	100
KHAIYAN	92	ARC 614	92.9	KARIYAWA	64.3	GODA HEENATI	57.5	VADAI	20	IC 370811	100
S-141	92	BIRPALA	92.9	NIRBOI	64.3	PATAIM	57.5	ASAMIA	16.6	JADHAN	100
SWARNA	92	BR11	92.9	PANIDUBI	64.3	POKKALI	57.5	SINGHARA	15.7	JAGANATHA BALLAVA	100
RAJBHOG	91.5	CHANG MUI	92.9	S-138	64.3	RENIK BATU	57.5	IR 64	15	KAMNAM	100
SIPULUT PANDAN	90	CR 1009	92.9	S-141	64.3	TATAN	57.5	KASALATH	15	KARABONKA	100
ASAMIA	89.5	FR 13A	92.9	S-177	64.3	NAALUMOLI KARUPPAN	55	PAKRI BUNA	15	KHAWJII	100
MADHUKAR	89.5	FR 43B	92.9	SAMBHA-SUB1	64.3	CR 1009	52.5	PANKEI	12.5	KOTTAMALI	100
ARC 12172	89	GOTHAWA	92.9	CHUMANSAL-39	57.1	NCS 348	52.5	MARS	10	KRETEK SIRENDAH MERAH	100
SUGAPANKH	89	HOURA KANI	92.9	KALUWEE	57.1	NIRBOI	52.5	PANIDUBI	10	LIU-TIAO-NU	100
FRG1	88	HSUNG TIENG	92.9	KARNAL LOCAL	57.1	SUGAPANKH	52.5	S-138	10	MA-ZHAN(RED)	100
TAGBA	87.5	KARIYAWA	92.9	KHAIYAN	57.1	TETEP	52.5			MAHADIKWEE	100
S-138	87	KARKATI 87	92.9	KOLA JOHA	57.1	CHOW HA LA	50			MARS	100
HOURA KANI	86.5	KARNAL LOCAL	92.9	PECALO	57.1	CHUDI	50			MOROBEREKAN	100
BABARAKSHA KARO	85.5	KASALATH	92.9	TIEBIMAH	57.1	HEEN SULAI	50			NALDAK	100
S-148	85.5	MADAL	92.9	VAN	57.1	HOURA KANI	50			PADMA	100
TETEP	85.5	MAHA DIKWEE	92.9	CHUKKANNA KUMBALOAN	50	IR 36	50			PAIAIM	100
GODA HEENATI	85	MOTI	92.9	JALDUNGI	50	IR-73707-45-3-23	50			PALENEMA	100
SURAHA	85	NAALUMOLI KARUPPAN	92.9	KALA BUNDE	50	S-138	50			PANIKAKUA	100
CHUDI	84.5	PAKRI BUNA	92.9	KHAO HLAN ON	50	SITA MATA	50			PANIKEKEUA	100
SAMBHA-SUB1	83.5	PECALO	92.9	MADAL	50	SWARNA-SUB1	50			PANKEI	100
MADAL	83	RAJBHOG	92.9	PAKRI BUNA	50	VADAI	50			PANSANKO	100
SAVITRI	83	SINGHARA	92.9	SIPULUT PANDAN	50	CHAKIA 59	47.5			RAJBHOG	100
SWARNA-SUB1	83	SWARNA-SUB1	92.9	ZOBGUI	50	CHUKKANNA KUMBALOAN	47.5			RENIK BATU	100
BARA SALI	82.5	HEEN SULAI	85.7	CHANG MUI	42.9	JALMAGNA	47.5			ROM RUNTIK	100
KARABONKA	82.5	S-138	85.7	KARKATI 87	42.9	JOHAINEANG (WET )	47.5			S-141	100
LEMONT	82.5	KALUWEE	85.7	MAHA DIKWEE	42.9	KASALATH	47.5			S-150	100
PANKEI	81.5	VAN	85.7	LIU-TIAO-NU	42.9	LABELLE	47.5			S-155	100
SANGKHLA	81.5	KHAO HLAN ON	85.7	ROM RUNTIK	42.9	MADAL	47.5			SAMBHA	100
SITA MATA	81	LIU-TIAO-NU	85.7	CHOW HA LA	42.9	MOUSSAYA	47.5			SURAHA	100
CHANGPHAI	79.5	ROM RUNTIK	85.7	EMPING ARA	42.9	PAYEMA	47.5			SWARNA	100
MOTI	79.5	MENYAR HUNEI	85.7	MENYAR HUNEI	35.7	PECALO	47.5			TATAN	100
JOHAINEANG(WET )	78.5	SANG KHLA	85.7	SANG KHLA	35.7	S-177	47.5			TETEP	100
KOLA JOHA	78.5	WAHNG	85.7	WAHNG	35.7	ARC 12172	45			TIEBIMAH	100
KRETEK SIRENDAH MERAH	78	JAHA BHOG	85.7	GODA HEENATI	35.7	AUS 287	45			TUNDAHIYA	100
PAIAIM	78	JAYMIS	85.7	BABAI LACHHA	35.7	NALDAK	45			VADAI	100
						PANI DUBI	45			VAN	100
						SOSSOKA	45			VANAN VELLAI	100
						AUSBORO	42.5			ZOBGUI	100
						BIRPALA	42.5			JALMAGNA	92.86
						HSUNG TIENG	42.5			LATSIKA	92.86
						IR 72	42.5			CHANGMAKA	92.31
						KARIYAWA	42.5			CHULTA BALUNGA	92.31
						MENYAR HUNEI	42.5			SANG KHLA	92.31
						KAOLACK	40			FR13A	92.1
						KATY	40			BARARANGA	91.67
						MEGHARAJ	40			S-148	91.67
						SAMBHA-SUB1	40			SINGHARA	91.67
						SINGHARA	40			TAGBA	91.67
										BABARAKSHA	90.91
										DIHAWAN	90.91
										MOUSSAYA	90.91
										PANNEL	90.91
										S-138	90.91
										SAVITRI	90.91
										IR64	90
										NAALUMOLI	90
										NCS 348	90
										NIRBOI	90
										PAYEMA	90
										SOSSOKA	90
CHUKKANNA KUMBALOAN	39	CHANGMAN	35.7	BAD JHARLI	0	S-177	10	ARC 614	0	JOKHRU	66.67
MARS	38.5	BAGA GOHA	35.7	PANIKEKEUA	0	ARC 12172	10	ASANA	0	KHAO HLAO ON	66.67
IR 42	35	ASHU BHAJNA	28.6	PANNEL	0	AUS 287	7.5	ASHU BHAJNA	0	SATHWA	66.67
KURUWEE	35	CHULTA BALUNGA (WILD)	28.6	PATAIM	0	NALDAK	7.5	AZUCENA	0	SIPULUT PANDAN	66.67
MAINTIMOLOTSY	34.5	IR 36	21.4	CR 1009	0	PANIDUBI	7.5	BABAI LACHHA	0	YEIKOYON	66.67
KHAO MINE LAR	34	BARA SALI	14.3	KASALATH	0	SOSSOKA	7.5	BABARAKSHA KARO	0	DUB GELONG	64.29
BAGA GOHA	33.5	BARACHIRAMARA	7.1	MOTI	0	AUSBORO	5	BAD DHANA	0	MEGHA BADALA	64.29
JADHAN	31.5	LUNISHREE	7.1	SWARNA-SUB1	0	BIRPALA	5	BAD GEDE	0	BABAI LACHHA	63.64
KHAO HLAN ON	30	IC370811	0	VADAI	0	HSUNG TIENG	5	BAD JHARLI	0	KHARSU 80A	63.64
JALMAGNA	29.15	ASANA	0	MEGHARAJ	0	IR 72	2.5	BAGI BARDHANA	0	KASALATH	62.5
CHASING	29	BAD GEDE	0	PALENEMA	0	KARIYAWA	0	BARACHIRAMARA	0	KATY	62.5
RENIK BATU	26	CHAKIA 59	0	PANIKAKUA	0	MENYARHUNEI	0	BINULAWAN	0	THUNMAR HUMARA	62.5
PECALO	23	FRG1	0	S-183	0	KAOLACK	0	BUNTOK	0	BARA SALI	61.54
AZUCENA	18.5	GOTA	0	SUGAPANKH	0	KATY	0	CHANG MUI	0	AI CHIH AI KWOH 2	60.2
TUNDAHIYA	17.5	IR 42	0	S-148	0	MEGHARAJ	0	CHANGMAN	0	IR42	60
ROM RUNTIK	16	IR-73707-45-3-23	0	TAH TONE	0	SAMBHA-SUB1	0	CHUKKANNA KUMBALOAN	0	PATAIM	60
VAN	12	JOHAINEANG (WET)	0	ASAMIA	0	SINGHARA	0	CHULTA BALUNGA (WILD)	0	ASMIA	58.33
LIU-TIAO-NU	10	KALONCHI	0	BAGI BARDHANA	0	GOTHAWA	0	DHOLAMON 64-3	0	CHUMANSAL-39	58.33
MOROBEREKAN	9.75	PALIANDEH	0	KARABONKA	0	IC 370811	0	DUDHA LADU	0	PANIDHAN 2	58.33
		SWARNA	0	JOKHRU	0	JALDUNGI	0	EMPING ARA	0	S-183	58.33
				MEGHI	0			GOTHAWA	0	GODA HEENATI	57.14
				SAVITRI	0			HSUNG TIENG	0	USA BATAPOLA AL	57.14
				PANI DHAN 2	0			IC370811	0	MADAL	55.56
				RENIK BATU	0			IR 36	0	ASHRA LAKI	50
				BAGA GOHA	0			IR 42	0	CHUKKANNA KUMBALOAN	50
				IR 36	0			IR-73707-45-3-23	0	JAYMIS	50
				BARA SALI	0			JAHABHOG	0	MAINTI MOLOTSY	42.86
				LUNISHREE	0			JALNIDHI	0
				IC370811	0			JAYMIS	0
				ASANA	0			JC1	0
				BAD GEDE	0			JOHAINEANG(WET )	0
				CHAKIA 59	0			JOKHRU	0
				FRG1	0			KAJARAHAWA	0
				GOTA	0			KALA BUNDE	0
				IR 42	0			KAOLACK	0
				IR-73707-45-3-23	0			KARABONKA	0
				JOHAINEANG (WET)	0			KARNAL LOCAL	0
				KALONCHI	0			KHAIYAN	0
				PALIANDEH	0			KOLA JOHA	0
				SWARNA	0			LATSIKA	0
								LEMO	0
								LIU-TIAO-NU	0
								MA-ZHAN(RED)	0
								MANDIRA	0
								MEGHARAJ	0
								MENYARHUNEI	0
								NAALUMOLI KARUPPAN	0
								NCS 348	0
								PAIAIM	0
								PALENEMA	0
								PANIKAKUA	0
								PECALO	0
								RENIK BATU	0
								ROM RUNTIK	0
								S-183	0
								SAVITRI	0
								SWARNA	0
								TAGBA	0
								TATAN	0
								TIEBIMAH	0
								USA BATAPOLA AL	0
								VAN	0
								VANAN VELLAI	0
								ZOBGUI	0
